# Supplementary material for: AP2X-8 Is Important for Tachyzoite Growth and Bradyzoite Differentiation of Toxoplasma gondii
Source: Animals (Basel). 2025 May 7;15(9):1349. doi: 10.3390/ani15091349 (PMC12070893; doi:10.3390/ani15091349)
Supplement: Supplementary file 1 [file animals-15-01349-s001.zip]

Archive with 1 entries (1 files):
- animals-3577255-supplementary.pdf
